# Supplementary material for: Clonal Candidemia Outbreak by Candida parapsilosis Carrying Y132F in Turkey: Evolution of a Persisting Challenge
Source: Front Cell Infect Microbiol. 2021 Apr 22;11:676177. doi: 10.3389/fcimb.2021.676177 (PMC8101544; doi:10.3389/fcimb.2021.676177)
Supplement: Supplementary file 1 [file Table_1.xlsx]

## Sheet: Sheet1
Supplementary Table 1. The underlying diseases of patients recruiting to our study. The isolates with the same color denote the same patient.
Isolate #	Underlying conditions
1	Short bowel syndrome, diarrhea, fever
2
3
4
5	Colon cancer surgery 7-years ago, surgery 8-months ago for aortic aneurysm; then hospitalized for respiratory failure
6
7
8
9	Burns on 50% of the body surface
10
11
12
13	Congenital nephrotic syndrome, primary CMV infection, hereditary hypophosphatemic rickets, operation for vegetative fungal mass in the heart
14	Essential hypertension, diabetes mellitus, benign prostate hyperplasia, urinary tract infection, continuous urinary catheter
15	Subarachnoidal hemorrhage and pneumothorax due to traffic – motorcycle – accident, intubated
24
16	Chronic renal failure, follicular lymphoma, the last dose of chemotherapy was administered on the day of hospitalization
17	Burns on 30% of the body surface
18	Hirschsprung's disease, jejunal atresia resection, anastomosis operation
19	Pancreatic cancer
20	Burns on 49% of the body surface
21	Operation for intracerebral aneurysm and hemorrhage
22	Myelodysplastic syndrome – Bone marrow Tx – GVHD
23	Myelofibrosis, pneumonia
25	Hypertension, intracerebral hemorrhage
26	Cerebral palsy, epilepsy, recurrent lung infection
27	Diabetes mellitus, Alzheimer's disease, chronic obstructive pulmonary disease, percutaneous endoscopic gastrostomy
28	Operation for atrioventricular septal defect
29	Cardiomyopathy, intracerebral hemorrhage, intubated
30	Flame burn as a result of a traffic accident
31	Over cancer, pleural effusion, ascites in the abdomen, multiple catheters
32	Widespread burns from suicidal gasoline self-burning
33	Gastric cancer, renal and ureteral stones, urinary tract infection
34	Operation for atrioventricular septal defect
35	Behcet's disease, aspiration pneumonia, uremic encephalopathy
36	Miliary tuberculosis, dilated cardiomyopathy, respiratory distress
37	AML, allogenic BMTx, GVHD, CMV infection, bacterial pneumonia
38	COPD exacerbation, pneumonia, alcohol intoxication
39	He hospitalized due to high fever (Calvarial enlargement operation 2-months ago, shunt operation 20-days ago)
40	Operation for nasopharyngeal cancer metastases in the posterior fossa
41	Burns on 70% of the body surface
42	Diabetes mellitus, hypertension, Alzheimer's disease, immobilized for 10-days
43	Heart failure, COPD, bronchial cancer, respiratory distress
44	Swallowing difficulty, inward deviation in the left eye (Three operations between 2016 and 2018 due to recurrence of Clivus chordoma), aspiration pneumonia
51
45	Hydrocephalus, neuromotor growth retardation, respiratory distress
46	Squamous cell carcinoma in the mouth and gums, tumoral mass excision
47	Duodenal perforation as a result of falling from height
48	Malnutrition, fever, epileptic seizures
49	Neurometabolic genetic disease, laparoscopic Nissen fundoplication surgery due to gastroesophageal reflux
50	Burns on 60% of the body surface
52	Short bowel syndrome, ileostomy closure + resection anastomosis + adhesion opening
53	Epidermolysis bullosa, central venous catheter
54	Burns on 20% of the body surface, diabetes mellitus, hypertension
55	Diabetes mellitus, hypertension, recurrent glial tumor surgery
56	Burns on 55% of the body surface
57	Burns on 22% of the body surface
58	Operated bladder cancer, lung metastases, high fever

## Sheet: Sheet2
5	2019-01-08	84 Y/f	Colon cancer surgery 7 years ago, surgery 8 months ago for aortic aneurism. Now hospitalized for respiratory failure	Cardiovascular surgery
6	2019-01-16
7	2019-01-24
8	2019-02-01
33	2019-06-27	58 Y/m	Gastric cancer, renal and ureteral stones, urinary tract infection	Urology service
38	2019-08-11	62 Y/m	COPD exacerbation, pneumonia, alcohol intoxication	Cardiovascular surgery ICU
43	2019-10-03	89 Y/f	Heart failure, COPD, bronchial cancer	Cardiology service
45	2019-10-16	8 M/m	Hydrocephalus, neuromotor growth retardation, respiratory distress	Pediatric ICU
51	2019-11-28		Swallowing difficulty, inward deviation in the left eye (Three operations between 2016 and 2018 due to recurrence of Clivus chordoma).	Neurosurgery service
53	2019-11-29	16 Y/f	Epidermolysis bullosa	Pediatry

## Sheet: Sheet3
Patient #	Age	Sex	ERG11 mutation	2018												2019
				1	2	3	4	5	6	7	8	9	10	11	12	1	2	3	4	5	6	7	8	9	10	11	12
18	40 days	Male	G458S
22	17 years	Female	Y132F+G307A
21	63 years	Female	Y132F
25	56 years	Male	Y132F
28	3 years	Female	Y132F+G307A
29	63 years	Male	Y132F
31	59 years	Female	Y132F
36	82 years	Female	Y132F
42	30 years	Female	Y132F
47	16 years	Male	G458S
49	2 years	Male	Y132F+G307A
52	3 months	Male	G458S
